# Supplementary material for: Antibacterial Thiopeptide GE2270-Congeners from Nonomuraea jiangxiensis
Source: Molecules. 2022 Dec 23;28(1):101. doi: 10.3390/molecules28010101 (PMC9822014; doi:10.3390/molecules28010101)
Supplement: Supplementary file 1 [file molecules-28-00101-s001.zip]

Archive with 1 entries (1 files):
- molecules-2036940-supplementary.pdf
